# Supplementary material for: Effect of Warfarin on Lifespan and Oxidative Stress Tolerance of Drosophila melanogaster
Source: Int J Mol Sci. 2025 May 17;26(10):4808. doi: 10.3390/ijms26104808 (PMC12112360; doi:10.3390/ijms26104808)
Supplement: Supplementary file 1 [file ijms-26-04808-s001.zip]

Archive with 1 entries (1 files):
- ijms-3587016-supplementary.pdf
